# Supplementary material for: CloseRead: a tool for assessing assembly errors in immunoglobulin loci applied to vertebrate long-read genome assemblies
Source: Genome Biol. 2025 May 20;26:131. doi: 10.1186/s13059-025-03594-7 (PMC12090573; doi:10.1186/s13059-025-03594-7)
Supplement: Supplementary file 5 — Additional file 5: Excel file containing additional data too large to fit in a PDF, related to summary of the 74 species’ IG assembly evaluation. [file 13059_2025_3594_MOESM5_ESM.xlsx]

## Sheet: Table S1 IGH
Class	IndividualID	LatinName	CommonName	Source	SourceLink	Haplotype Resolved	Evaluation Result	Special Condition	Curation Status
Mammalia	mApoSyl1	Apodemus sylvaticus	wood mouse	VGP	https://genomeark.github.io/genomeark-all/Apodemus_sylvaticus.html	No	Mismatch; Break in Primary assembly; Abnormal high coverage	alternate locus too short/not found
Mammalia	mBalAcu1	Balaenoptera_acutorostrata	minke whale	VGP	https://www.genomeark.org/vgp-all/Balaenoptera_acutorostrata.html	No	Good	Slight mismatch
Mammalia	mCamDro1	Camelus dromedarius	dromedary	VGP	https://www.genomeark.org/genomeark-all/Camelus_dromedarius.html	Yes	Good	Slight Mismatch
Mammalia	mCanLor1	Canis_lupus	Greenland Wolf	VGP	https://42basepairs.com/browse/s3/genomeark/species/Canis_lupus/mCanLor1	No	Mismatch	Short Alternate Assembly	Missing Contig in Alternate assembly
Mammalia	mCanLor2	Canis_lupus baileyi	Mexican Gray Wolf	VGP	https://42basepairs.com/browse/s3/genomeark/species/Canis_lupus/mCanLup2	Yes	Break in Primary assembly		false inversion
Mammalia	mCerEla1	Cervus_elaphus	Red Deer	VGP	https://42basepairs.com/browse/s3/genomeark/species/Cervus_elaphus/mCerEla1	No	Good	Slight Mismatch; Short Alternate Assembly
Mammalia	mChiNiv1	Chionomys nivalis	European snow vole	VGP	https://genomeark.github.io/genomeark-all/Chionomys_nivalis.html	No	Good	Slight Mismatch; alternate locus too short/not found
Mammalia	mCorTow1.0	Corynorhinus townsendii	Townsend's Big-eared Bat	CCGP	https://www.ccgproject.org/species/corynorhinus-townsendii-townsends-big-eared-bat	Yes	Break in Primary + Alternate assembly	2 IGH; Slight Mismatch
Mammalia	mCynVol1	Cynocephalus volans	Philippine flying lemur	VGP	https://42basepairs.com/browse/s3/genomeark/species/Cynocephalus_volans/mCynVol1	No	Mismatch	Short Alternate Assembly	Missing Contig in Alternate assembly
Mammalia	mDasNov1	Dasypus novemcinctus	nine-banded armadillo	VGP	https://genomeark.github.io/genomeark-all/Dasypus_novemcinctus.html	Yes	Break in Primary + Alternate Assembly
Mammalia	mDelDel1	Delphinus delphis	saddleback dolphin	VGP	https://www.genomeark.org/vgp-all/Delphinus_delphis.html	No	Mismatch	Short Alternate Assembly
Mammalia	mDicBic1	Diceros bicornis	black rhinoceros	VGP	https://genomeark.github.io/genomeark-all/Diceros_bicornis.html	Yes	Mismatch; Break in Primary assembly
Mammalia	mDipMer1	Dipodomys merriami	Merriam’s Kangaroo Rat	CCGP	https://www.ccgproject.org/species/dipodomys-merriami-merriams-kangaroo-rat	No	Good
Mammalia	mEleMax1	Elephas maximus	Asiatic Elephant	VGP	https://42basepairs.com/browse/s3/genomeark/species/Elephas_maximus/mEleMax1	No	Good	Short Alternate Assembly
Mammalia	mEptNil1	Eptesicus nilssonii	northern bat	VGP	https://www.genomeark.org/vgp-all/Eptesicus_nilssonii.html	No	Mismatch; Break in Alternate Assembly	2 IGH
Mammalia	mEriEur2	Erinaceus europaeus	western European hedgehog	VGP	https://www.genomeark.org/vgp-all/Erinaceus_europaeus.html	No	Mismatch; Break in Primary assembly	alternate locus too short/not found
Mammalia	mEscRob2	Eschrichtius robustus	grey whale	VGP	https://www.genomeark.org/vgp-all/Eschrichtius_robustus.html	No	Good
Mammalia	mEubGla1	Eubalaena glacialis	North Atlantic right whale	VGP	https://www.genomeark.org/vgp-all/Eubalaena_glacialis.html	Yes	Good
Mammalia	mGloMel1	Globicephala melas	long-finned pilot whale	VGP	https://www.genomeark.org/vgp-all/Globicephala_melas.html	No	Good	Short Alternate Assembly
Mammalia	mGorGor1	Gorilla_gorilla	Gorilla	T2T Primate	https://42basepairs.com/browse/s3/genomeark/species/Gorilla_gorilla/mGorGor1	Yes	Good
Mammalia	mHetBru1	Heterohyrax brucei	Yellow-spotted hyrax	VGP	https://genomeark.github.io/genomeark-all/Heterohyrax_brucei.html	No	Good	Short Alternate Assembly
Mammalia	mHipAmp2	Hippopotamus amphibius kiboko	hippopotamus	VGP	https://www.genomeark.org/genomeark-curated-assembly/Hippopotamus_amphibius.html	Yes	Good	Slight Mismatch; Most MapQ 0 reads; Short Alternate Assembly
Mammalia	mHypAmp2	Hyperoodon ampullatus	northern bottlenose whale	VGP	https://www.genomeark.org/vgp-all/Hyperoodon_ampullatus.html	No	Good	Short Alternate Assembly
Mammalia	mLagAlb1	Lagenorhynchus albirostris	white-beaked dolphin	VGP	https://www.genomeark.org/vgp-all/Lagenorhynchus_albirostris.html	No	Mismatch	alternate locus too short/not found
Mammalia	mLemCat1	Lemur catta	Ring-tailed lemur	VGP	https://genomeark.github.io/genomeark-all/Lemur_catta.html	No	Break in Primary assembly (but also is the beginning of chrom)
Mammalia	mLynRuf1	Lynx rufus	Bobcat	CCGP	https://www.ccgproject.org/species/lynx-rufus-bobcat	No	Good	alternate locus too short/not found
Mammalia	mMacEug1	Macropus eugenii	tammar wallaby	VGP	https://genomeark.github.io/genomeark-all/Macropus_eugenii.html	No	Mismatch; Break in Primary assembly	alternate locus too short/not found
Mammalia	mManPen7	Manis pentadactyla	Chinese pangolin	VGP	https://genomeark.github.io/genomeark-all/Manis_pentadactyla.html	Yes	Good	Slight Mismatch
Mammalia	mMarMar1	Martes martes	European pine marten	VGP	https://www.genomeark.org/vgp-all/Martes_martes.html	No	Mismatch	alternate locus too short/not found
Mammalia	mMelMel3	Meles meles	European badger	VGP	https://genomeark.github.io/genomeark-all/Meles_meles.html	Yes	Good	Slight Mismatch
Mammalia	mMesDen1	Mesoplodon densirostris	Blainville's beaked whale	VGP	https://www.genomeark.org/vgp-all/Mesoplodon_densirostris.html	No	Good
Mammalia	mMicCal1.0	Microtus californicus	California Vole	CCGP	https://www.ccgproject.org/species/microtus-californicus-california-vole	Yes	Break in Primary + Alternate Assembly
Mammalia	mMicMin1	Micromys minutus	European harvest mouse	VGP	https://www.genomeark.org/vgp-all/Micromys_minutus.html	No	Mismatch	alternate locus too short/not found
Mammalia	mMirAng1	Mirounga angustirostris	Northern Elephant Seal	CCGP	https://www.ccgproject.org/species/mirounga-angustirostris-northern-elephant-seal	Yes	Break in Alternate assembly
Mammalia	mMonDom1	Monodelphis_domestica	gray short-tailed opossum	VGP	https://42basepairs.com/browse/s3/genomeark/species/Monodelphis_domestica/mMonDom1	No	Mismatch
Mammalia	mMunRee1	Muntiacus reevesi	Reeves' muntjac	VGP	https://www.genomeark.org/vgp-all/Muntiacus_reevesi.html	No	Good
Mammalia	mMusAve1	Muscardinus avellanarius	hazel dormouse	VGP	https://www.genomeark.org/vgp-all/Muscardinus_avellanarius.html	No	Good	alternate locus too short/not found
Mammalia	mMusLut2	Mustela lutreola	European mink	VGP	https://www.genomeark.org/genomeark-all/Mustela_lutreola.html	No	Good
Mammalia	mMusNiv1	Mustela nivalis	Least weasel	VGP	https://www.genomeark.org/genomeark-all/Mustela_nivalis.html	Yes	Break in Alternate Assembly
Mammalia	mMyoDau2	Myotis daubentonii	Daubenton's bat	VGP	https://www.genomeark.org/vgp-all/Myotis_daubentonii.html	No	Mismatch	2 IGH
Mammalia	mMyoYum1.0	Myotis yumanensis	Yuma myotis	CCGP	https://www.ccgproject.org/species/myotis-yumanensis-yuma-myotis	Yes	Break in Primary + Alternate Assembly	2 IGH
Mammalia	mNeoNeb1	Neofelis_nebulosa	Clouded Leopard	VGP	https://42basepairs.com/browse/s3/genomeark/species/Neofelis_nebulosa/mNeoNeb1	No	Mismatch	Abnormal 2x coverage region; Short Alternate Assembly
Mammalia	mNycCou1	Nycticebus coucang	slow loris	VGP	https://genomeark.github.io/genomeark-all/Nycticebus_coucang.html	No	Break in Alternate assembly	Short Primary Assembly
Mammalia	mOrcOrc1	Orcinus orca	killer whale	VGP	https://genomeark.github.io/genomeark-all/Orcinus_orca.html	No	Good	Short Alternate Assembly
Mammalia	mOryCun1	Oryctolagus cuniculus	rabbit	VGP	https://www.genomeark.org/vgp-all/Oryctolagus_cuniculus.html	No	Mismatch	alternate locus too short/not found
Mammalia	mPanPan1	Pan paniscus	Bonobo	T2T Primate	https://42basepairs.com/browse/s3/genomeark/species/Pan_paniscus/mPanPan1	Yes	Good
Mammalia	mPerMan1	Peromyscus maniculatus	deer mouse	CCGP	https://www.ccgproject.org/species/peromyscus-maniculatus-deer-mouse	No	Break in Primary Assembly	Slight Mismatch
Mammalia	mPhoPho1	Phocoena phocoena	harbor porpoise	VGP	https://www.genomeark.org/vgp-all/Phocoena_phocoena.html	No	Mismatch
Mammalia	mPipPyg2	Pipistrellus pygmaeus	soprano pipistrelle	VGP	https://www.genomeark.org/vgp-all/Pipistrellus_pygmaeus.html	No	Good	Slight Mismatch
Mammalia	mPleAur1	Plecotus auritus	brown big-eared bat	VGP	https://www.genomeark.org/vgp-all/Plecotus_auritus.html	No	Mismatch; Break in Primary Assembly	2 IGH; alternate locus too short/not found
Mammalia	mPonAbe1	Pongo_abelii	Sumatran orangutan	T2T Primate	https://42basepairs.com/browse/s3/genomeark/species/Pongo_abelii/mPonAbe1	Yes	Good
Mammalia	mPonPyg2	Pongo_pygmaeus	Bornean orangutan	T2T Primate	https://42basepairs.com/browse/s3/genomeark/species/Pongo_pygmaeus/mPonPyg2	Yes	Good
Mammalia	mPseCra1	Pseudorca crassidens	false killer whale	VGP	https://www.genomeark.org/vgp-all/Pseudorca_crassidens.html	Yes	Good
Mammalia	mPumCon1.1	Puma concolor	Mountain Lion	CCGP	https://www.ccgproject.org/species/puma-concolor-mountain-lion	Yes	Good
Mammalia	mSorAra2/1	Sorex araneus	Common shrew	VGP	https://genomeark.github.io/genomeark-all/Sorex_araneus.html	No	Mismatch	Abnormal hig coverage; Short Primary Assembly
Mammalia	mSteCoe1	Stenella coeruleoalba	striped dolphin	VGP	https://www.genomeark.org/vgp-all/Stenella_coeruleoalba.html	No	Mismatch
Mammalia	mTalEur1	Talpa europaea	European mole	VGP	https://www.genomeark.org/vgp-all/Talpa_europaea.html	No	Mismatch; Break in Primary assembly	alternate locus too short/not found
Mammalia	mThoBot1	Thomomys bottae	Botta's pocket gopher	CCGP	https://www.ccgproject.org/species/thomomys-bottae-pocket-gopher	No	Good
Mammalia	mUrsAme1	Ursus americanus	American black bear	CCGP	https://www.ncbi.nlm.nih.gov/datasets/genome/GCA_024610735.1/	No	Good	Slight Mismatch; alternate locus too short/not found
Mammalia	mUrsArc2	Ursus arctos	brown bear	NCBI	https://www.ncbi.nlm.nih.gov/datasets/genome/GCF_023065955.2/	No	Good	2 IGH; Slight Mismatch
Mammalia	mVesMur1	Vespertilio murinus	particolored bat	VGP	https://www.genomeark.org/vgp-all/Vespertilio_murinus.html	No	Mismatch	2 IGH
Crocodilia	rAllMis2	Alligator mississippiensis	American alligator	VGP	https://42basepairs.com/browse/s3/genomeark/species/Alligator_mississippiensis/rAllMis2	Yes	Break in Primary Assembly
Testudines	rCarCar2	Caretta caretta	Loggerhead turtle	VGP	https://www.genomeark.org/vgp-all/Caretta_caretta.html	Yes	Break in Alternate Assembly; Double Coverage in Primary Assembly	Abnormal 2x coverage region
Testudines	rEmyOrb1	Emys orbicularis	European pond turtle	VGP	https://www.genomeark.org/vgp-all/Emys_orbicularis.html	Yes	Break in Primary + Alternate Assembly
Testudines	rEryReg1	Erythrolamprus reginae	royal ground snake	VGP	https://www.genomeark.org/vgp-all/Erythrolamprus_reginae.html	No	Mismatch; Break in Primary Assembly
Squamata	rLiaOli1	Liasis olivaceus	olive python	VGP	https://www.genomeark.org/vgp-all/Liasis_olivaceus.html	Yes	Break in Primary assembly	Slight Mismatch
Squamata	rLiaOli2	Liasis olivaceus	olive python	VGP	https://www.genomeark.org/vgp-all/Liasis_olivaceus.html	Yes	Break in Primary assembly	Slight Mismatch
Testudines	rMalTer1	Malaclemys terrapin	diamondback terrapin	VGP	https://www.genomeark.org/vgp-all/Malaclemys_terrapin.html	Yes	Break in Primary assembly	Slight Mismatch
Squamata	rPodCre2	Podarcis cretensis	cretan wall lizard	VGP	https://www.genomeark.org/vgp-all/Podarcis_cretensis.html	No	Break in Primary assembly	Slight Mismatch; alternate locus too short/not found
Squamata	rPodRaf1	Podarcis raffonei	Aeolian wall lizard	VGP	https://www.genomeark.org/vgp-all/Podarcis_raffonei.html	No	Good	alternate locus too short/not found
Squamata	rRhiFlo1	Rhineura floridana	Florida worm lizard	VGP	https://www.genomeark.org/vgp-all/Rhineura_floridana.html	Yes	Break in Primary + Alternate Assembly	Slight Mismatch; Short Alternate Assembly
Squamata	rVipLat1	Vipera latastei	snub-nosed viper	VGP	https://www.genomeark.org/vgp-all/Vipera_latastei.html	No	Mismatch; Break in Primary Assembly	alternate locus too short/not found
Squamata	rVipUrs1	Vipera ursinii	Hungarian meadow viper	VGP	https://www.genomeark.org/vgp-all/Vipera_ursinii.html	No	Mismatch; Break in Primary Assembly	alternate locus too short/not found
Squamata	rZooViv1	Zootoca vivipara	common lizard	VGP	https://www.genomeark.org/vgp-all/Zootoca_vivipara.html	No	Mismatch	alternate locus too short/not found

## Sheet: Table S2 IGK
Class	IndividualID	LatinName	CommonName	Source	SourceLink	Haplotype Resolved	Evaluation Result	Special Condition
Mammalia	mApoSyl1	Apodemus sylvaticus	wood mouse	VGP	https://genomeark.github.io/genomeark-all/Apodemus_sylvaticus.html	No	Mismatch; Break in Primary + Alternate Assembly	Short Alternate Assembly
Mammalia	mBalAcu1	Balaenoptera_acutorostrata	minke whale	VGP	https://www.genomeark.org/vgp-all/Balaenoptera_acutorostrata.html	No	Good	alternate locus too short/not found
Mammalia	mCamDro1	Camelus dromedarius	dromedary	VGP	https://www.genomeark.org/genomeark-all/Camelus_dromedarius.html	Yes	Good
Mammalia	mCanLor1	Canis_lupus	Greenland Wolf	VGP	https://42basepairs.com/browse/s3/genomeark/species/Canis_lupus/mCanLor1	No	Good
Mammalia	mCanLor2	Canis_lupus baileyi	Mexican Gray Wolf	VGP	https://42basepairs.com/browse/s3/genomeark/species/Canis_lupus/mCanLup2	Yes	Good	All MapQ 0 reads
Mammalia	mCerEla1	Cervus_elaphus	Red Deer	VGP	https://42basepairs.com/browse/s3/genomeark/species/Cervus_elaphus/mCerEla1	No	Good
Mammalia	mChiNiv1	Chionomys nivalis	European snow vole	VGP	https://genomeark.github.io/genomeark-all/Chionomys_nivalis.html	No	Mismatch	Short Alternate Assembly
Mammalia	mDasNov1	Dasypus novemcinctus	nine-banded armadillo	VGP	https://genomeark.github.io/genomeark-all/Dasypus_novemcinctus.html	Yes	Mismatch; Break in Primary + Alternate Assembly
Mammalia	mDelDel1	Delphinus delphis	saddleback dolphin	VGP	https://www.genomeark.org/vgp-all/Delphinus_delphis.html	No	Good
Mammalia	mDicBic1	Diceros bicornis	black rhinoceros	VGP	https://genomeark.github.io/genomeark-all/Diceros_bicornis.html	Yes	Good
Mammalia	mDipMer1	Dipodomys merriami	Merriam’s Kangaroo Rat	CCGP	https://www.ccgproject.org/species/dipodomys-merriami-merriams-kangaroo-rat	No	Good	3 IGK
Mammalia	mEleMax1	Elephas maximus	Asiatic Elephant	VGP	https://42basepairs.com/browse/s3/genomeark/species/Elephas_maximus/mEleMax1	No	Good
Mammalia	mEriEur2	Erinaceus europaeus	western European hedgehog	VGP	https://www.genomeark.org/vgp-all/Erinaceus_europaeus.html	No	Good	alternate locus too short/not found
Mammalia	mEscRob2	Eschrichtius robustus	grey whale	VGP	https://www.genomeark.org/vgp-all/Eschrichtius_robustus.html	No	Good
Mammalia	mEubGla1	Eubalaena glacialis	North Atlantic right whale	VGP	https://www.genomeark.org/vgp-all/Eubalaena_glacialis.html	Yes	Good
Mammalia	mGloMel1	Globicephala melas	long-finned pilot whale	VGP	https://www.genomeark.org/vgp-all/Globicephala_melas.html	No	Good	alternate locus too short/not found
Mammalia	mGorGor1	Gorilla_gorilla	Gorilla	T2T Primate	https://42basepairs.com/browse/s3/genomeark/species/Gorilla_gorilla/mGorGor1	Yes	Good
Mammalia	mHetBru1	Heterohyrax brucei	Yellow-spotted hyrax	VGP	https://genomeark.github.io/genomeark-all/Heterohyrax_brucei.html	No	Good	alternate locus too short/not found
Mammalia	mHipAmp2	Hippopotamus amphibius kiboko	hippopotamus	VGP	https://www.genomeark.org/genomeark-curated-assembly/Hippopotamus_amphibius.html	Yes	Good	Slight Mismatch
Mammalia	mHypAmp2	Hyperoodon ampullatus	northern bottlenose whale	VGP	https://www.genomeark.org/vgp-all/Hyperoodon_ampullatus.html	No	Mismatch
Mammalia	mLagAlb1	Lagenorhynchus albirostris	white-beaked dolphin	VGP	https://www.genomeark.org/vgp-all/Lagenorhynchus_albirostris.html	No	Good
Mammalia	mLemCat1	Lemur catta	Ring-tailed lemur	VGP	https://genomeark.github.io/genomeark-all/Lemur_catta.html	No	Good
Mammalia	mLynRuf1	Lynx rufus	Bobcat	CCGP	https://www.ccgproject.org/species/lynx-rufus-bobcat	No	Good	Short Alternate Assembly
Mammalia	mMacEug1	Macropus eugenii	tammar wallaby	VGP	https://genomeark.github.io/genomeark-all/Macropus_eugenii.html	No	Mismatch	alternate locus too short/not found
Mammalia	mManPen7	Manis pentadactyla	Chinese pangolin	VGP	https://genomeark.github.io/genomeark-all/Manis_pentadactyla.html	Yes	Break in Alternate Assembly
Mammalia	mMarMar1	Martes martes	European pine marten	VGP	https://www.genomeark.org/vgp-all/Martes_martes.html	No	Mismatch	alternate locus too short/not found
Mammalia	mMelMel3	Meles meles	European badger	VGP	https://genomeark.github.io/genomeark-all/Meles_meles.html	Yes	Good	All MapQ 0 reads
Mammalia	mMesDen1	Mesoplodon densirostris	Blainville's beaked whale	VGP	https://www.genomeark.org/vgp-all/Mesoplodon_densirostris.html	No	Good
Mammalia	mMicCal1.0	Microtus californicus	California Vole	CCGP	https://www.ccgproject.org/species/microtus-californicus-california-vole	Yes	Good
Mammalia	mMicMin1	Micromys minutus	European harvest mouse	VGP	https://www.genomeark.org/vgp-all/Micromys_minutus.html	No	Mismatch	alternate locus too short/not found
Mammalia	mMirAng1	Mirounga angustirostris	Northern Elephant Seal	CCGP	https://www.ccgproject.org/species/mirounga-angustirostris-northern-elephant-seal	Yes	Good	All MapQ 0 reads
Mammalia	mMonDom1	Monodelphis_domestica	gray short-tailed opossum	VGP	https://42basepairs.com/browse/s3/genomeark/species/Monodelphis_domestica/mMonDom1	No	Mismatch; Break in Primary Assembly	alternate locus too short/not found
Mammalia	mMunRee1	Muntiacus reevesi	Reeves' muntjac	VGP	https://www.genomeark.org/vgp-all/Muntiacus_reevesi.html	No	Good
Mammalia	mMusAve1	Muscardinus avellanarius	hazel dormouse	VGP	https://www.genomeark.org/vgp-all/Muscardinus_avellanarius.html	No	Good	Short Alternate Assembly
Mammalia	mMusLut2	Mustela lutreola	European mink	VGP	https://www.genomeark.org/genomeark-all/Mustela_lutreola.html	No	Good	Short Alternate Assembly
Mammalia	mMusNiv1	Mustela nivalis	Least weasel	VGP	https://www.genomeark.org/genomeark-all/Mustela_nivalis.html	Yes	Break in Alternate Assembly	Most MapQ 0 reads
Mammalia	mNeoNeb1	Neofelis_nebulosa	Clouded Leopard	VGP	https://42basepairs.com/browse/s3/genomeark/species/Neofelis_nebulosa/mNeoNeb1	No	Good
Mammalia	mNycCou1	Nycticebus coucang	slow loris	VGP	https://genomeark.github.io/genomeark-all/Nycticebus_coucang.html	No	Good
Mammalia	mOrcOrc1	Orcinus orca	killer whale	VGP	https://genomeark.github.io/genomeark-all/Orcinus_orca.html	No	Good	alternate locus too short/not found
Mammalia	mOryCun1	Oryctolagus cuniculus	rabbit	VGP	https://www.genomeark.org/vgp-all/Oryctolagus_cuniculus.html	No	Mismatch	alternate locus too short/not found; abnormal 2x coverage
Mammalia	mPanPan1	Pan paniscus	Bonobo	T2T Primate	https://42basepairs.com/browse/s3/genomeark/species/Pan_paniscus/mPanPan1	Yes	Good
Mammalia	mPerMan1	Peromyscus maniculatus	deer mouse	CCGP	https://www.ccgproject.org/species/peromyscus-maniculatus-deer-mouse	No	Break in Alternate Assembly	Short Primary Assembly
Mammalia	mPhoPho1	Phocoena phocoena	harbor porpoise	VGP	https://www.genomeark.org/vgp-all/Phocoena_phocoena.html	No	Good
Mammalia	mPonAbe1	Pongo_abelii	Sumatran orangutan	T2T Primate	https://42basepairs.com/browse/s3/genomeark/species/Pongo_abelii/mPonAbe1	Yes	Good
Mammalia	mPonPyg2	Pongo_pygmaeus	Bornean orangutan	T2T Primate	https://42basepairs.com/browse/s3/genomeark/species/Pongo_pygmaeus/mPonPyg2	Yes	Good
Mammalia	mPseCra1	Pseudorca crassidens	false killer whale	VGP	https://www.genomeark.org/vgp-all/Pseudorca_crassidens.html	Yes	Good
Mammalia	mPumCon1.1	Puma concolor	Mountain Lion	CCGP	https://www.ccgproject.org/species/puma-concolor-mountain-lion	Yes	Good
Mammalia	mSorAra2/1	Sorex araneus	Common shrew	VGP	https://genomeark.github.io/genomeark-all/Sorex_araneus.html	No	Mismatch; Break in Primary Assembly	HUGE BREAK , Short Alternate Assembly
Mammalia	mSteCoe1	Stenella coeruleoalba	striped dolphin	VGP	https://www.genomeark.org/vgp-all/Stenella_coeruleoalba.html	No	Good
Mammalia	mTalEur1	Talpa europaea	European mole	VGP	https://www.genomeark.org/vgp-all/Talpa_europaea.html	No	Good
Mammalia	mThoBot1	Thomomys bottae	Botta's pocket gopher	CCGP	https://www.ccgproject.org/species/thomomys-bottae-pocket-gopher	No	Good	Short Primary Assembly
Mammalia	mUrsAme1	Ursus americanus	American black bear	CCGP	https://www.ncbi.nlm.nih.gov/datasets/genome/GCA_024610735.1/	No	Good	alternate locus too short/not found
Mammalia	mUrsArc2	Ursus arctos	brown bear	NCBI	https://www.ncbi.nlm.nih.gov/datasets/genome/GCF_023065955.2/	No	Good
Crocodilia	rAllMis2	Alligator mississippiensis	American alligator	VGP	https://42basepairs.com/browse/s3/genomeark/species/Alligator_mississippiensis/rAllMis2	Yes	Good	Most MapQ 0 reads
Testudines	rCarCar2	Caretta caretta	Loggerhead turtle	VGP	https://www.genomeark.org/vgp-all/Caretta_caretta.html	Yes	Good
Testudines	rEmyOrb1	Emys orbicularis	European pond turtle	VGP	https://www.genomeark.org/vgp-all/Emys_orbicularis.html	Yes	Good	Slight Mismatch; Short Primary Assembly
Testudines	rMalTer1	Malaclemys terrapin	diamondback terrapin	VGP	https://www.genomeark.org/vgp-all/Malaclemys_terrapin.html	Yes	Good	Short Primary Assembly

## Sheet: Table S3 IGL
Class	IndividualID	LatinName	CommonName	Source	SourceLink	Haplotype Resolved	Evaluation Result	Special Condition
Mammalia	mApoSyl1	Apodemus sylvaticus	wood mouse	VGP	https://genomeark.github.io/genomeark-all/Apodemus_sylvaticus.html	No	Mismatch; Break in Primary Assembly	alternate locus too short/not found
Mammalia	mBalAcu1	Balaenoptera_acutorostrata	minke whale	VGP	https://www.genomeark.org/vgp-all/Balaenoptera_acutorostrata.html	No	Good
Mammalia	mCamDro1	Camelus dromedarius	dromedary	VGP	https://www.genomeark.org/genomeark-all/Camelus_dromedarius.html	Yes	Good
Mammalia	mCanLor1	Canis_lupus orion	Greenland Wolf	VGP	https://42basepairs.com/browse/s3/genomeark/species/Canis_lupus/mCanLor1	No	Mismatch; Break in Primary Assembly	alternate locus too short/not found
Mammalia	mCanLup2	Canis_lupus baileyi	Mexican Gray Wolf	VGP	https://42basepairs.com/browse/s3/genomeark/species/Canis_lupus/mCanLup2	Yes	Break in Primary + Alternate Assembly
Mammalia	mCerEla1	Cervus_elaphus	Red Deer	VGP	https://42basepairs.com/browse/s3/genomeark/species/Cervus_elaphus/mCerEla1	No	Good	Short Alternate Assembly
Mammalia	mCorTow1.0	Corynorhinus townsendii	Townsend's Big-eared Bat	CCGP	https://www.ccgproject.org/species/corynorhinus-townsendii-townsends-big-eared-bat	Yes	Good	Slight Mismatch
Mammalia	mCynVol1	Cynocephalus volans	Philiphine flying lemur	VGP	https://42basepairs.com/browse/s3/genomeark/species/Cynocephalus_volans/mCynVol1	No	Mismatch	alternate locus too short/not found
Mammalia	mDasNov1	Dasypus novemcinctus	nine-banded armadillo	VGP	https://genomeark.github.io/genomeark-all/Dasypus_novemcinctus.html	Yes	Mismatch; Break in Primary + Alternate Assembly
Mammalia	mDelDel1	Delphinus delphis	saddleback dolphin	VGP	https://www.genomeark.org/vgp-all/Delphinus_delphis.html	No	Mismatch
Mammalia	mDicBic1	Diceros bicornis	black rhinoceros	VGP	https://genomeark.github.io/genomeark-all/Diceros_bicornis.html	Yes	Break in Alternate Assembly	Slight Mismatch
Mammalia	mEleMax1	Elephas maximus	Asiatic Elephant	VGP	https://42basepairs.com/browse/s3/genomeark/species/Elephas_maximus/mEleMax1	No	Good
Mammalia	mEptNil1	Eptesicus nilssonii	northern bat	VGP	https://www.genomeark.org/vgp-all/Eptesicus_nilssonii.html	No	Good	Slight Mismatch
Mammalia	mEriEur2	Erinaceus europaeus	western European hedgehog	VGP	https://www.genomeark.org/vgp-all/Erinaceus_europaeus.html	No	Mismatch; Break in Primary Assembly	alternate locus too short/not found
Mammalia	mEscRob2	Eschrichtius robustus	grey whale	VGP	https://www.genomeark.org/vgp-all/Eschrichtius_robustus.html	No	Good
Mammalia	mEubGla1	Eubalaena glacialis	North Atlantic right whale	VGP	https://www.genomeark.org/vgp-all/Eubalaena_glacialis.html	Yes	Good	All MapQ 0 reads
Mammalia	mGloMel1	Globicephala melas	long-finned pilot whale	VGP	https://www.genomeark.org/vgp-all/Globicephala_melas.html	No	Mismatch; Break in Primary Assembly	alternate locus too short/not found
Mammalia	mGorGor1	Gorilla_gorilla	Gorilla	T2T Primate	https://42basepairs.com/browse/s3/genomeark/species/Gorilla_gorilla/mGorGor1	Yes	Good
Mammalia	mHetBru1	Heterohyrax brucei	Yellow-spotted hyrax	VGP	https://genomeark.github.io/genomeark-all/Heterohyrax_brucei.html	No	Mismatch
Mammalia	mHipAmp2	Hippopotamus amphibius kiboko	hippopotamus	VGP	https://www.genomeark.org/genomeark-curated-assembly/Hippopotamus_amphibius.html	Yes	Break in Alternate Assembly	All MapQ 0 reads
Mammalia	mHypAmp2	Hyperoodon ampullatus	northern bottlenose whale	VGP	https://www.genomeark.org/vgp-all/Hyperoodon_ampullatus.html	No	Good	Short Alternate Assembly
Mammalia	mLagAlb1	Lagenorhynchus albirostris	white-beaked dolphin	VGP	https://www.genomeark.org/vgp-all/Lagenorhynchus_albirostris.html	No	Mismatch	alternate locus too short/not found
Mammalia	mLemCat1	Lemur catta	Ring-tailed lemur	VGP	https://genomeark.github.io/genomeark-all/Lemur_catta.html	No	Break in Primary + Alternate Assembly	Slight Mismatch
Mammalia	mLynRuf1	Lynx rufus	Bobcat	CCGP	https://www.ccgproject.org/species/lynx-rufus-bobcat	No	Good	Slight Mismatch; alternate locus too short/not found
Mammalia	mMacEug1	Macropus eugenii	tammar wallaby	VGP	https://genomeark.github.io/genomeark-all/Macropus_eugenii.html	No	Break in Primary Assembly	alternate locus too short/not found
Mammalia	mManPen7	Manis pentadactyla	Chinese pangolin	VGP	https://genomeark.github.io/genomeark-all/Manis_pentadactyla.html	Yes	Good	All MapQ 0 reads
Mammalia	mMarMar1	Martes martes	European pine marten	VGP	https://www.genomeark.org/vgp-all/Martes_martes.html	No	Mismatch	alternate locus too short/not found
Mammalia	mMelMel3	Meles meles	European badger	VGP	https://genomeark.github.io/genomeark-all/Meles_meles.html	Yes	Good	Most MapQ 0 reads
Mammalia	mMesDen1	Mesoplodon densirostris	Blainville's beaked whale	VGP	https://www.genomeark.org/vgp-all/Mesoplodon_densirostris.html	No	Good
Mammalia	mMicCal1.0	Microtus californicus	California Vole	CCGP	https://www.ccgproject.org/species/microtus-californicus-california-vole	Yes	Good	Short Primary Assembly
Mammalia	mMicMin1	Micromys minutus	European harvest mouse	VGP	https://www.genomeark.org/vgp-all/Micromys_minutus.html	No	Mismatch; Break in Primary Assembly	alternate locus too short/not found
Mammalia	mMirAng1	Mirounga angustirostris	Northern Elephant Seal	CCGP	https://www.ccgproject.org/species/mirounga-angustirostris-northern-elephant-seal	Yes	Break in Primary + Alternate Assembly	2 IGL
Mammalia	mMonDom1	Monodelphis_domestica	gray short-tailed opossum	VGP	https://42basepairs.com/browse/s3/genomeark/species/Monodelphis_domestica/mMonDom1	No	Break in Primary Assembly	alternate locus too short/not found
Mammalia	mMunRee1	Muntiacus reevesi	Reeves' muntjac	VGP	https://www.genomeark.org/vgp-all/Muntiacus_reevesi.html	No	Good	Slight Mismatch; alternate locus too short/not found
Mammalia	mMusAve1	Muscardinus avellanarius	hazel dormouse	VGP	https://www.genomeark.org/vgp-all/Muscardinus_avellanarius.html	No	Mismatch	alternate locus too short/not found
Mammalia	mMusLut2	Mustela lutreola	European mink	VGP	https://www.genomeark.org/genomeark-all/Mustela_lutreola.html	No	Good	Slight Mismatch; Short Alternate Assembly
Mammalia	mMusNiv1	Mustela nivalis	Least weasel	VGP	https://www.genomeark.org/genomeark-all/Mustela_nivalis.html	Yes	Mismatch; Break in Primary + Alternate Assembly
Mammalia	mMyoDau2	Myotis daubentonii	Daubenton's bat	VGP	https://www.genomeark.org/vgp-all/Myotis_daubentonii.html	No	Mismatch	alternate locus too short/not found
Mammalia	mMyoYum1.0	Myotis yumanensis	Yuma myotis	CCGP	https://www.ccgproject.org/species/myotis-yumanensis-yuma-myotis	Yes	Good	Short Primary Assembly
Mammalia	mNeoNeb1	Neofelis_nebulosa	Clouded Leopard	VGP	https://42basepairs.com/browse/s3/genomeark/species/Neofelis_nebulosa/mNeoNeb1	No	Good	alternate locus too short/not found
Mammalia	mNycCou1	Nycticebus coucang	slow loris	VGP	https://genomeark.github.io/genomeark-all/Nycticebus_coucang.html	No	Mismatch; Break in Primary Assembly	extremly abnormal coverage in Alternate Assembly
Mammalia	mOrcOrc1	Orcinus orca	killer whale	VGP	https://genomeark.github.io/genomeark-all/Orcinus_orca.html	No	Good	alternate locus too short/not found
Mammalia	mOryCun1	Oryctolagus cuniculus	rabbit	VGP	https://www.genomeark.org/vgp-all/Oryctolagus_cuniculus.html	No	Good	alternate locus too short/not found
Mammalia	mPanPan1	Pan paniscus	Bonobo	T2T Primate	https://42basepairs.com/browse/s3/genomeark/species/Pan_paniscus/mPanPan1	Yes	Good
Mammalia	mPerMan1	Peromyscus maniculatus	deer mouse	CCGP	https://www.ccgproject.org/species/peromyscus-maniculatus-deer-mouse	No	Good	Slight Mismatch; Short Alternate Assembly
Mammalia	mPhoPho1	Phocoena phocoena	harbor porpoise	VGP	https://www.genomeark.org/vgp-all/Phocoena_phocoena.html	No	Mismatch	Short Alternate Assembly
Mammalia	mPipPyg2	Pipistrellus pygmaeus	soprano pipistrelle	VGP	https://www.genomeark.org/vgp-all/Pipistrellus_pygmaeus.html	No	Good
Mammalia	mPonAbe1	Pongo_abelii	Sumatran orangutan	T2T Primate	https://42basepairs.com/browse/s3/genomeark/species/Pongo_abelii/mPonAbe1	Yes	Good
Mammalia	mPonPyg2	Pongo_pygmaeus	Bornean orangutan	T2T Primate	https://42basepairs.com/browse/s3/genomeark/species/Pongo_pygmaeus/mPonPyg2	Yes	Good
Mammalia	mPseCra1	Pseudorca crassidens	false killer whale	VGP	https://www.genomeark.org/vgp-all/Pseudorca_crassidens.html	Yes	Good
Mammalia	mPumCon1.1	Puma concolor	Mountain Lion	CCGP	https://www.ccgproject.org/species/puma-concolor-mountain-lion	Yes	Good
Mammalia	mSorAra2/1	Sorex araneus	Common shrew	VGP	https://genomeark.github.io/genomeark-all/Sorex_araneus.html	No	Mismatch; Break in Primary Assembly	Short Alternate Assembly
Mammalia	mSteCoe1	Stenella coeruleoalba	striped dolphin	VGP	https://www.genomeark.org/vgp-all/Stenella_coeruleoalba.html	No	Mismatch	Short Alternate Assembly
Mammalia	mTalEur1	Talpa europaea	European mole	VGP	https://www.genomeark.org/vgp-all/Talpa_europaea.html	No	Break in Primary Assembly	alternate locus too short/not found
Mammalia	mUrsAme1	Ursus americanus	American black bear	CCGP	https://www.ncbi.nlm.nih.gov/datasets/genome/GCA_024610735.1/	No	Break in Primary Assembly	2 IGL but on same chrom
Mammalia	mUrsArc2	Ursus arctos	brown bear	NCBI	https://www.ncbi.nlm.nih.gov/datasets/genome/GCF_023065955.2/	No	Mismatch
Mammalia	mVesMur1	Vespertilio murinus	particolored bat	VGP	https://www.genomeark.org/vgp-all/Vespertilio_murinus.html	No	Good
Crocodilia	rAllMis2	Alligator mississippiensis	American alligator	VGP	https://42basepairs.com/browse/s3/genomeark/species/Alligator_mississippiensis/rAllMis2	Yes	Good
Testudines	rCarCar2	Caretta caretta	Loggerhead turtle	VGP	https://www.genomeark.org/vgp-all/Caretta_caretta.html	Yes	Break in Primary Assembly	Slight Mismatch
Testudines	rEmyOrb1	Emys orbicularis	European pond turtle	VGP	https://www.genomeark.org/vgp-all/Emys_orbicularis.html	Yes	Good
Testudines	rMalTer1	Malaclemys terrapin	diamondback terrapin	VGP	https://www.genomeark.org/vgp-all/Malaclemys_terrapin.html	Yes	Good
